# Supplementary material for: Reactions of 3-Hydroxy-2-phenyl-1H-benzo[e]isoindol-1-one: A Route to 3-Hydroxy-/3-anilinobenzo[e]indan-1-ones and Benzo[f]phthalazin-1(2H)-ones
Source: Molecules. 2022 Nov 29;27(23):8319. doi: 10.3390/molecules27238319 (PMC9737834; doi:10.3390/molecules27238319)
Supplement: Supplementary file 1 [file molecules-27-08319-s001.zip]

Archive with 1 entries (1 files):
- molecules-2010137-supplementary.pdf
